# Supplementary material for: The Association between Smoking and Mortality in Women with Breast Cancer: A Real-World Database Analysis
Source: Cancers (Basel). 2022 Sep 20;14(19):4565. doi: 10.3390/cancers14194565 (PMC9558950; doi:10.3390/cancers14194565)
Supplement: Supplementary file 1 [file cancers-14-04565-s001.zip]

Archive with 1 entries (1 files):
- cancers-1853192-supplementary.pdf
